# Supplementary material for: Adaptive Behavior Change in Autism: Outcomes from a Comprehensive, Interdisciplinary Clinical Care Cohort
Source: J Pers Med. 2026 Apr 30;16(5):242. doi: 10.3390/jpm16050242 (PMC13208269; doi:10.3390/jpm16050242)
Supplement: Supplementary file 1 [file jpm-16-00242-s001.zip]

Archive with 1 entries (1 files):
- jpm-3900622-supplementary.pdf
